# Supplementary material for: The Progression of Symptoms in Post COVID-19 Patients: A Multicentre, Prospective, Observational Cohort Study
Source: Biomedicines. 2024 Oct 30;12(11):2493. doi: 10.3390/biomedicines12112493 (PMC11591596; doi:10.3390/biomedicines12112493)
Supplement: Supplementary file 1 [file biomedicines-12-02493-s001.zip]

Archive with 9 entries (8 files):
- Supplementary Material/
- Supplementary Material/Figure S1.pdf
- Supplementary Material/Questionnaire.pdf
- Supplementary Material/Table S1.xlsx
- Supplementary Material/Table S2.xlsx
- Supplementary Material/Table S3.xlsx
- Supplementary Material/Table S4.xlsx
- Supplementary Material/Table S5.xlsx
- Supplementary Material/Table S6.xlsx
