# Supplementary material for: The Progression of Symptoms in Post COVID-19 Patients: A Multicentre, Prospective, Observational Cohort Study
Source: Biomedicines. 2024 Oct 30;12(11):2493. doi: 10.3390/biomedicines12112493 (PMC11591596; doi:10.3390/biomedicines12112493)
Supplement: Supplementary file 1 [file biomedicines-12-02493-s001.zip › Supplementary Material/Table S1.xlsx]

## Sheet: Blad1
AIC	3229.275	BIC	3259.003
	Probability score
PatientID	Trajectory 1	Trajectory 2	Trajectory 3	Class
1	4.021343e-07	1.004002e-19	9.999996e-01	3
2	1.453089e-04	9.998547e-01	3.309275e-19	2
3	6.168072e-04	2.560433e-13	9.993832e-01	3
4	8.331452e-06	9.999917e-01	2.376571e-24	2
5	1.322807e-04	9.998677e-01	1.431550e-19	2
6	1.875991e-03	9.981240e-01	1.154375e-10	2
7	1.770418e-08	9.422588e-19	1.000000e+00	3
8	6.861104e-04	2.880762e-08	9.993139e-01	3
9	8.986560e-01	1.013440e-01	2.400826e-09	1
10	1.848259e-06	9.999982e-01	1.078378e-24	2
11	2.481467e-05	9.999752e-01	2.393071e-22	2
12	6.932026e-10	1.013433e-23	1.000000e+00	3
13	1.726404e-05	9.999827e-01	1.010380e-19	2
14	1.077192e-01	8.922722e-01	8.579111e-06	2
15	9.427539e-11	6.396087e-24	1.000000e+00	3
16	6.877264e-04	9.993123e-01	6.738339e-19	2
17	9.968370e-01	3.158633e-03	4.396394e-06	1
18	1.189350e-06	3.071164e-18	9.999988e-01	3
19	1.157554e-02	9.884245e-01	4.255010e-12	2
20	9.999786e-01	2.135792e-05	8.851742e-08	1
21	9.074450e-01	1.126366e-08	9.255501e-02	1
22	1.240276e-08	6.127793e-22	1.000000e+00	3
23	9.994741e-01	4.560362e-04	6.983402e-05	1
24	8.840951e-01	4.323311e-08	1.159049e-01	1
25	5.973346e-03	1.991828e-14	9.940267e-01	3
26	7.516274e-01	2.483584e-01	1.421816e-05	1
27	6.170687e-04	5.028353e-16	9.993829e-01	3
28	9.995077e-01	4.111008e-04	8.115433e-05	1
29	3.336579e-06	9.999967e-01	2.341374e-21	2
30	4.648653e-09	1.610934e-23	1.000000e+00	3
31	9.999789e-01	1.782916e-05	3.316174e-06	1
32	1.370037e-01	8.629962e-01	2.909969e-09	2
33	1.827853e-03	7.131439e-12	9.981721e-01	3
34	9.949556e-01	5.044382e-03	5.729893e-08	1
35	2.098671e-04	5.177619e-16	9.997901e-01	3
36	5.186040e-05	2.203905e-16	9.999481e-01	3
37	1.438105e-05	9.999856e-01	1.460959e-21	2
38	9.402091e-01	5.979087e-02	3.018655e-09	1
39	7.578050e-05	4.120593e-14	9.999242e-01	3
40	1.732348e-01	8.267652e-01	8.673358e-14	2
41	1.232193e-02	9.876781e-01	1.740956e-15	2
42	1.053669e-06	9.999989e-01	1.582264e-22	2
43	2.695738e-04	9.997304e-01	1.246154e-18	2
44	3.562785e-04	9.996437e-01	1.871572e-16	2
45	1.001987e-05	9.999900e-01	1.189721e-21	2
46	9.869474e-01	1.676530e-04	1.288493e-02	1
47	9.898684e-01	1.013151e-02	4.464285e-08	1
48	1.888805e-01	1.409515e-03	8.097100e-01	3
49	1.042847e-04	9.998957e-01	3.116176e-18	2
50	9.919551e-01	6.642147e-03	1.402802e-03	1
51	4.799461e-01	4.672591e-03	5.153813e-01	3
52	9.067621e-05	9.999093e-01	3.152419e-18	2
53	5.290653e-09	4.934610e-22	1.000000e+00	3
54	9.927918e-01	7.208140e-03	7.530785e-08	1
55	1.046594e-01	8.953406e-01	8.991016e-14	2
56	1.323027e-04	9.998677e-01	7.821130e-15	2
57	1.578472e-04	9.998422e-01	1.538154e-19	2
58	2.204537e-02	9.779546e-01	3.579593e-08	2
59	3.703545e-07	9.999996e-01	4.876327e-25	2
60	2.006668e-01	7.993332e-01	5.759619e-13	2
61	9.989232e-01	4.058128e-05	1.036177e-03	1
62	1.482857e-01	4.429284e-04	8.512714e-01	3
63	8.010523e-06	9.999920e-01	4.641668e-23	2
64	3.820422e-01	6.179578e-01	1.740342e-09	2
65	3.520983e-06	9.999965e-01	7.333002e-19	2
66	2.372941e-05	9.999763e-01	2.010343e-18	2
67	2.843146e-08	2.568986e-23	1.000000e+00	3
68	1.558270e-02	9.844173e-01	1.374019e-11	2
69	3.163115e-02	9.683688e-01	4.870292e-09	2
70	9.780175e-01	3.074079e-07	2.198221e-02	1
71	9.988638e-01	6.087247e-06	1.130122e-03	1
72	9.987916e-01	1.208353e-03	6.254531e-08	1
73	2.643127e-07	2.477916e-19	9.999997e-01	3
74	9.955955e-01	7.227112e-06	4.397248e-03	1
75	7.029782e-01	2.970218e-01	2.457955e-11	1
76	9.997035e-01	2.550750e-06	2.938996e-04	1
77	4.414785e-02	9.558522e-01	4.592319e-15	2
78	4.675741e-08	8.259085e-22	1.000000e+00	3
79	6.008942e-01	3.991057e-01	1.111289e-07	1
80	7.700651e-05	6.377547e-18	9.999230e-01	3
81	2.503900e-02	1.855328e-10	9.749610e-01	3
82	1.199879e-01	8.800029e-01	9.190438e-06	2
83	1.014459e-04	9.998986e-01	1.164393e-19	2
84	1.387861e-03	5.080798e-09	9.986121e-01	3
85	5.402847e-05	2.318648e-11	9.999460e-01	3
86	2.892437e-05	9.999711e-01	2.165013e-18	2
87	1.348104e-01	8.651798e-01	9.818351e-06	2
88	3.044719e-02	9.695477e-01	5.139140e-06	2
