# Supplementary material for: The Progression of Symptoms in Post COVID-19 Patients: A Multicentre, Prospective, Observational Cohort Study
Source: Biomedicines. 2024 Oct 30;12(11):2493. doi: 10.3390/biomedicines12112493 (PMC11591596; doi:10.3390/biomedicines12112493)
Supplement: Supplementary file 1 [file biomedicines-12-02493-s001.zip › Supplementary Material/Table S2.xlsx]

## Sheet: Blad1
	Trajectory 1 “decreasing fatigue” (n=23)	Trajectory 2 “high persistent fatigue” (n=39)	Trajectory 3 “low persistent fatigue” (n=26)
Age, in years	53.5±5.6	54.0±6.4	55.8±6.1
Male sex	9 (39.1)	18 (46.2)	17 (63.0)
Ethnicity
Caucasian	18/22 (81.8)	29/38 (76.3)	20/24 (83.3)
Other	2022-04-01	1938-09-01	2024-04-01
BMI, in kg/m2	30.0±5.5	31.0±6.4	30.1±3.3
Smoking
Current	1 (4.4)	2 (5.1)	1 (3.9)
Ex	10 (43.5)	23 (59.0)	14 (53.9)
Never	12 (52.2)	14 (35.9)	11 (42.3)
Hospitalized	21 (91.3)	32 (82.1)	25 (96.2)
COVID-19 severitya
Mild	2 (8.7)	7 (18.0)	1 (3.9)
Moderate	16 (66.7)	23 (59.0)	17 (68.0)
Severe	5 (21.7)	9 (23.1)	8 (30.8)
DLCO, in % predicted	80.9 (22.0)	79.3 (16.7)	82.7 (19.0)
At least one comorbidityb	11 (47.8)	27/38 (71.1)	17 (65.4)
Participated in lifestyle intervention	14 (60.9)	18 (46.2)	10 (38.5)
Values are displayed as mean±SD or n (%). BMI: body mass index, DLCO: diffusion capacity for carbon monoxide.
a According to the WHO Clinical Progression Scale
b At least one of the following comorbidities: COPD, asthma, interstitial lung disease, thrombosis, heart failure, renal failure, hepatic disease, diabetes, cancer, rheumatic disease, CVD and neurologic disease.
