# Supplementary material for: The Progression of Symptoms in Post COVID-19 Patients: A Multicentre, Prospective, Observational Cohort Study
Source: Biomedicines. 2024 Oct 30;12(11):2493. doi: 10.3390/biomedicines12112493 (PMC11591596; doi:10.3390/biomedicines12112493)
Supplement: Supplementary file 1 [file biomedicines-12-02493-s001.zip › Supplementary Material/Table S4.xlsx]

## Sheet: Blad1
AIC	3430.775	BIC	3460.503
	Probability score
PatientID	Trajectory 1	Trajectory 2	Trajectory 3	Class
1	4.648736e-04	9.995351e-01	4.865992e-09	2
2	1.551915e-01	8.426101e-01	2.198374e-03	2
3	2.005258e-03	9.979947e-01	2.731343e-10	2
4	3.241259e-06	2.108659e-15	9.999968e-01	3
5	1.997503e-04	3.523256e-10	9.998002e-01	3
6	7.440955e-01	2.349655e-01	2.093902e-02	1
7	2.004712e-04	9.997995e-01	1.278156e-09	2
8	2.346183e-02	9.764791e-01	5.910746e-05	2
9	9.994145e-01	4.534192e-04	1.321216e-04	1
10	1.879629e-05	2.034067e-10	9.999812e-01	3
11	2.546823e-06	2.048885e-13	9.999975e-01	3
12	1.100161e-04	9.998900e-01	1.326763e-11	2
13	4.083379e-06	1.583743e-11	9.999959e-01	3
14	1.274871e-01	2.118453e-04	8.723011e-01	3
15	1.960592e-05	9.999804e-01	1.243881e-11	2
16	9.638706e-04	9.990360e-01	1.141276e-07	2
17	3.828391e-03	7.780623e-08	9.961715e-01	3
18	5.230574e-03	9.947694e-01	3.032429e-09	2
19	1.511101e-03	9.984861e-01	2.838634e-06	2
20	6.954247e-01	3.498473e-04	3.042254e-01	1
21	9.776527e-01	2.234682e-02	4.436737e-07	1
22	5.671752e-04	9.994328e-01	5.802925e-11	2
23	1.461965e-03	4.307670e-08	9.985380e-01	3
24	6.563478e-01	3.436519e-01	2.630124e-07	1
25	2.460586e-08	7.522893e-14	1.000000e+00	3
26	1.308006e-01	1.948405e-07	8.691992e-01	3
27	1.102027e-04	9.998898e-01	3.629262e-12	2
28	6.616487e-01	3.365162e-01	1.835049e-03	1
29	9.462203e-01	4.653857e-04	5.331428e-02	1
30	5.124510e-04	9.994875e-01	1.414616e-11	2
31	7.121035e-03	2.598394e-05	9.928530e-01	3
32	9.842296e-01	1.477290e-03	1.429311e-02	1
33	1.161824e-01	8.838124e-01	5.286251e-06	2
34	9.072270e-01	2.316687e-05	9.274983e-02	1
35	1.374894e-01	8.625106e-01	8.864223e-09	2
36	1.985711e-03	9.980143e-01	6.047236e-11	2
37	3.600451e-05	7.577141e-13	9.999640e-01	3
38	9.948133e-01	2.247769e-03	2.938967e-03	1
39	9.062016e-01	9.289254e-02	9.058545e-04	1
40	1.816728e-01	1.305976e-07	8.183271e-01	3
41	7.910233e-01	2.089740e-01	2.726198e-06	1
42	2.337929e-06	3.540091e-09	9.999977e-01	3
43	8.763496e-01	9.914031e-03	1.137364e-01	1
44	4.038258e-06	5.689406e-13	9.999960e-01	3
45	8.814619e-03	1.683450e-06	9.911837e-01	3
46	2.702863e-03	9.972971e-01	1.217672e-08	2
47	4.550697e-02	1.490672e-02	9.395863e-01	3
48	1.446325e-01	8.544624e-01	9.050531e-04	2
49	1.525968e-04	2.285516e-06	9.998451e-01	3
50	3.070338e-01	6.927159e-01	2.502769e-04	2
51	1.551886e-01	8.439175e-01	8.939149e-04	2
52	1.692418e-03	9.983076e-01	3.130359e-09	2
53	2.977199e-04	9.997023e-01	5.630882e-11	2
54	2.853028e-04	1.576537e-09	9.997147e-01	3
55	9.717552e-01	2.471853e-02	3.526309e-03	1
56	9.908090e-01	9.019004e-03	1.719584e-04	1
57	9.676267e-01	2.898217e-02	3.391180e-03	1
58	1.353393e-02	6.055813e-06	9.864600e-01	3
59	4.492667e-03	4.353759e-06	9.955030e-01	3
60	1.165993e-05	4.403475e-10	9.999883e-01	3
61	8.406279e-01	1.593706e-01	1.515264e-06	1
62	5.537241e-01	4.114439e-01	3.483199e-02	1
63	2.356643e-02	9.764336e-01	2.439686e-09	2
64	8.791598e-01	1.207852e-01	5.498276e-05	1
65	9.956293e-01	4.261580e-03	1.091219e-04	1
66	9.032348e-04	1.569791e-09	9.990968e-01	3
67	1.979919e-03	9.980201e-01	1.506561e-11	2
68	1.031732e-03	1.109884e-05	9.989572e-01	3
69	5.675884e-03	9.943241e-01	8.735046e-09	2
70	8.347638e-01	1.652239e-01	1.227417e-05	1
71	2.477104e-04	9.997523e-01	2.497794e-10	2
72	2.567631e-02	1.699984e-08	9.743237e-01	3
73	5.124510e-04	9.994875e-01	1.414616e-11	2
74	2.307190e-02	9.769281e-01	2.076908e-08	2
75	6.924066e-02	9.307586e-01	7.526877e-07	2
76	2.760329e-03	9.972397e-01	2.823451e-10	2
77	8.585434e-01	1.400076e-01	1.449007e-03	1
78	1.985711e-03	9.980143e-01	6.047236e-11	2
79	7.238953e-02	9.275985e-01	1.195484e-05	2
80	2.069522e-02	9.793048e-01	3.097413e-10	2
81	1.960592e-05	9.999804e-01	1.243881e-11	2
82	1.507404e-01	2.064824e-04	8.490532e-01	3
83	1.657226e-02	7.197274e-10	9.834277e-01	3
84	3.201402e-02	9.679812e-01	4.807305e-06	2
85	1.352556e-02	9.864667e-01	7.712308e-06	2
86	4.696858e-01	2.981034e-02	5.005039e-01	3
87	6.306438e-02	9.164927e-01	2.044289e-02	2
88	1.142908e-02	2.378492e-04	9.883331e-01	3
