# Supplementary material for: The Progression of Symptoms in Post COVID-19 Patients: A Multicentre, Prospective, Observational Cohort Study
Source: Biomedicines. 2024 Oct 30;12(11):2493. doi: 10.3390/biomedicines12112493 (PMC11591596; doi:10.3390/biomedicines12112493)
Supplement: Supplementary file 1 [file biomedicines-12-02493-s001.zip › Supplementary Material/Table S5.xlsx]

## Sheet: Blad1
	Trajectory 1 “decreasing dyspnoea” (n=22)	Trajectory 2 “high persistent dyspnoea” (n=29)	Trajectory 3 “low persistent dyspnoea” (n=37)
Age, in years	53.9±6.1	55.3±6.4	53.9±6.1
Male sex	6 (27.3)	14 (48.3)	23 (62.2)
Ethnicity
Caucasian	16 (72.7)	21/28 (75.0)	30/34 (88.2)
Other	6 (27.3)	7/28 (25.0)	4/34 (11.8)
BMI, in kg/m2	31.3±6.1	31.1±6.8	29.5±3.2
Smoking status
Current	1 (4.6)	2 (6.9)	1 (2.7)
Ex	11 (50.0)	16 (55.2)	20 (54.1)
Never	10 (45.5)	11 (37.9)	16 (43.2)
Hospitalized	20 (90.9)	23 (79.3)	35 (94.6)
COVID-19 severitya
Mild	2 (9.1)	6 (20.7)	2 (5.4)
Moderate	15 (68.2)	15 (51.7)	26 (70.3)
Severe	5 (22.7)	8 (27.6)	9 (24.3)
DLCO, in % predicted	79.3±13.5	74.4±23.3	86.1±19.5
At least 1 comorbidityb	15/21 (71.4)	20 (69.0)	20 (54.1)
Participated in lifestyle intervention	13 (59.1)	15 (51.7)	14 (37.8)
Values are displayed as mean±SD or n (%). BMI: body mass index, DLCO: diffusion capacity for carbon monoxide.
a According to the WHO Clinical Progression Scale
b At least one of the following comorbidities: COPD, asthma, interstitial lung disease, thrombosis, heart failure, renal failure, hepatic disease, diabetes, cancer, rheumatic disease, CVD and neurologic disease.
