# Supplementary material for: The Progression of Symptoms in Post COVID-19 Patients: A Multicentre, Prospective, Observational Cohort Study
Source: Biomedicines. 2024 Oct 30;12(11):2493. doi: 10.3390/biomedicines12112493 (PMC11591596; doi:10.3390/biomedicines12112493)
Supplement: Supplementary file 1 [file biomedicines-12-02493-s001.zip › Supplementary Material/Table S6.xlsx]

## Sheet: Blad1
	OR (95% CI) for belonging to trajectory 1 “decreasing dyspnoea” (n=22)	OR (95% CI) for belonging to trajectory 3 “low persistent dyspnoea” (n=37)
Agea	0.94 (0.91, 0.97)	0.96 (0.94, 0.99)
Male sex	0.46 (0.31, 0.68)	1.93 (1.39, 2.71)
BMIa	1.01 (0.98, 1.05)	0.93 (0.90, 0.96)
Hospitalized	2.86 (1.46, 5.60)	2.98 (1.69, 5.29)
Never smokerb	1.20 (0.82, 1.76)	1.08 (0.77, 1.51)
Moderate COVID-19c	1.94 (1.26, 3.01)	1.71 (1.17, 2.49)
Mild COVID-19c	0.55 (0.26, 1.16)	0.48 (0.26, 0.90)
DLCOa	1.01 (1.00, 1.02)	1.03 (1.02, 1.04)
At least 1 comorbidityd	0.79 (0.53, 1.17)	0.43 (0.30, 0.60)
Lifestyle intervention	1.58 (1.07, 2.33)	0.63 (0.45, 0.88)
BMI: body mass index, CI: confidence interval, OR: odds ratio. ORs were obtained by comparing the trajectories with the reference category trajectory 2 “high persistent dyspnoea”. The significant ORs are marked bold.
a OR is per unit increase in age (years), BMI (kg/m2) or DLCO (% predicted)
b Reference category is current and ex-smoker
c According to the WHO Clinical Progression Scale. Reference category is severe COVID-19
d At least one of the following comorbidities: COPD, asthma, interstitial lung disease, thrombosis, heart failure, renal failure, hepatic disease, diabetes, cancer, rheumatic disease, CVD and neurologic disease.
